# Supplementary material for: Semaglutide Has Beneficial Effects on Non-Alcoholic Steatohepatitis in Ldlr-/-.Leiden Mice
Source: Int J Mol Sci. 2023 May 9;24(10):8494. doi: 10.3390/ijms24108494 (PMC10218334; doi:10.3390/ijms24108494)
Supplement: Supplementary file 1 [file ijms-24-08494-s001.zip]

Archive with 1 entries (1 files):
- ijms-2390289-supplementary.pdf
